# Supplementary material for: pH-Responsive Theranostic Colloidosome Drug Carriers Enable Real-Time Imaging of Targeted Thrombolytic Process with Near-Infrared-II for Deep Venous Thrombosis
Source: Research (Wash D C). 2024 May 29;7:0388. doi: 10.34133/research.0388 (PMC11136571; doi:10.34133/research.0388)
Supplement: Supplementary 1 — Figs. S1 to S19 [file research.0388.f1.zip]

Archive with 20 entries (20 files):
- S19.jpg
- S18.jpg
- S17.jpg
- S16.jpg
- S15.jpg
- S14.jpg
- S13.jpg
- S12.jpg
- S11.jpg
- S10.jpg
- S9.jpg
- S8.jpg
- S7.jpg
- S6.jpg
- S5.jpg
- S4 .jpg
- S3.jpg
- S2.jpg
- S1.jpg
- SI_30 Apr.docx
